# Supplementary material for: Nucleosome DNA unwrapping does not affect prototype foamy virus integration efficiency or site selection
Source: PLoS One. 2019 Mar 13;14(3):e0212764. doi: 10.1371/journal.pone.0212764 (PMC6415784; doi:10.1371/journal.pone.0212764)
Supplement: S1 Table — (XLSX) [file pone.0212764.s002.xlsx]

## Sheet: Panel A
	Unmodified							K56Q							K77/79ac							K115/122ac
Concentration (nM)	Gel 1	Gel 2	Gel 3	Mean	Standard Deviation		Concentration (nM)	Gel 1	Gel 2	Gel 3	Mean	Standard Deviation		Concentration (nM)	Gel 1	Gel 2	Gel 3	Mean	Standard Deviation		Concentration (nM)	Gel 1	Gel 2	Gel 3	Mean	Standard Deviation
0	0	0	0	0	0		0	0	0	0	0	0		0	0	0		0	0		0	0	0	0	0	0
7	0.44621	0.44595	0.44611	0.44609	0.000131149		7	0.43354	0.4228	0.42549	0.427252	0.00558847		7	0.34305	0.44743	0.39421	0.392588	0.0521934		7	0.37563	0.50897	0.44132	0.4386	0.0666724
13	0.60297	0.621	0.624	0.61592	0.011375		13	0.57327	0.47338	0.42	0.484849	0.0778022		13	0.4451	0.66461	0.53473	0.54082	0.110368		13	0.51274	0.6415	0.62315	0.589606	0.0696494
20	0.63862	0.59136	0.61288	0.613983	0.0236614		20	0.535	0.65561	0.5942	0.592894	0.0603084		20	0.51808	0.6129	0.56213	0.563042	0.0474497		20	0.53958	0.67743	0.6045	0.604559	0.0689638
26	0.58752	0.64922	0.52842	0.586315	0.0604047		26	0.66178	0.63092	0.6197	0.637221	0.0217905		26	0.49936	0.6881	0.60723	0.593116	0.0946913		26	0.57416	0.70231	0.60497	0.624835	0.0668914

## Sheet: Panel C (+47)
	Unmodified							K56Q							K77/79ac							K115/122ac
Concentration (nM)	Gel 1	Gel 2	Gel 3	Mean	Standard Deviation		Concentration (nM)	Gel 1	Gel 2	Gel 3	Mean	Standard Deviation		Concentration (nM)	Gel 1	Gel 2	Gel 3	Mean	Standard Deviation		Concentration (nM)	Gel 1	Gel 2	Gel 3	Mean	Standard Deviation
0	0	0	0.006	0.002	0.0034641		0	0	0	0	0	0		0	0	0	0	0	0		0	0	0	0	0	0
7	0.06237	0.08168	0.07131	0.0713533	0.00966382		7	0.07217	0.09462	0.0824	0.0825573	0.0112397		7	0.11164	0.11839	0.15396	0.126721	0.0227368		7	0.09421	0.08932	0.10092	0.094698	0.00582375
13	0.12667	0.1631	0.13	0.139003	0.0201405		13	0.11526	0.13859	0.11548	0.122642	0.0134065		13	0.18759	0.17085	0.17221	0.176724	0.00929715		13	0.1162	0.12479	0.13508	0.12512	0.00945275
20	0.14259	0.16793	0.1592	0.156214	0.0128726		20	0.10584	0.18373	0.14653	0.14177	0.038958		20	0.20289	0.17107	0.16768	0.179875	0.019424		20	0.013345	0.12932	0.1406	0.062372	0.0704406
26	0.19846	0.20774	0.18778	0.197825	0.00998818		26	0.15671	0.19574	0.17503	0.175104	0.0195272		26	0.20219	0.21199	0.18703	0.200138	0.0125756		26	0.1285	0.1159	0.1263	0.123442	0.00673003

## Sheet: Panel D (+36)
	Unmodified							K56Q							K77/79ac							K115/122ac
Concentration (nM)	Gel 1	Gel 2	Gel 3	Mean	Standard Deviation		Concentration (nM)	Gel 1	Gel 2	Gel 3	Mean	Standard Deviation		Concentration (nM)	Gel 1	Gel 2	Gel 3	Mean	Standard Deviation		Concentration (nM)	Gel 1	Gel 2	Gel 3	Mean	Standard Deviation
0	0	0.00937	0.01049	0.00662	0.00576037		0	0	0	0.01049	0.00349667	0.0060564		0	0	0	0	0	0		0	0	0	0	0	0
7	0.08854	0.11937	0.10465	0.103417	0.0154202		7	0.084	0.11039	0.09841	0.096995	0.0132136		7	0.11846	0.11431	0.12509	0.119205	0.00543734		7	0.07861	0.02817	0.12644	0.0654209	0.0491408
13	0.11564	0.12012	0.11	0.115179	0.00507107		13	0.08733	0.09809	0.13071	0.10384	0.0225893		13	0.13341	0.10381	0.12133	0.118886	0.0148831		13	0.12337	0.10878	0.13729	0.122593	0.0142563
20	0.10992	0.12241	0.11821	0.11673	0.00635563		20	0.08725	0.1129	0.10021	0.0995688	0.0128252		20	0.12341	0.09604	0.10111	0.106218	0.0145609		20	0.13124	0.13172	0.12998	0.130978	0.000898666
26	0.13121	0.13055	0.13136	0.13104	0.000430929		26	0.09288	0.11434	0.10994	0.105299	0.0113353		26	0.13551	0.11211	0.1119	0.119348	0.013571		26	0.13094	0.1159	0.11834	0.121552	0.00807171

## Sheet: Panel E (-36)
	Unmodified							K56Q							K77/79ac							K115/122ac
Concentration (nM)	Gel 1	Gel 2	Gel 3	Mean	Standard Deviation		Concentration (nM)	Gel 1	Gel 2	Gel 3	Mean	Standard Deviation		Concentration (nM)	Gel 1	Gel 2	Gel 3	Mean	Standard Deviation		Concentration (nM)	Gel 1	Gel 2	Gel 3	Mean	Standard Deviation
0	0	0.00375	0	0.00125	0.00216506		0	0	0	0	0	0		0	0	0	0	0	0		0	0	0	0	0	0
7	0.01541	0.01274	0.01512	0.0143717	0.001465		7	0.02379	0.02507	0.02451	0.024451	0.000641665		7	0.02021	0.03062	0.03127	0.0268472	0.00620637		7	0.02423	0.01529	0.03448	0.0233763	0.00960245
13	0.03298	0.02502	0.01457	0.0229086	0.00923302		13	0.0303	0.02761	0.03632	0.0312046	0.00445983		13	0.04356	0.05147	0.03718	0.0436835	0.00715864		13	0.04464	0.02238	0.0465	0.0359484	0.013421
20	0.03742	0.0434	0.04254	0.0410327	0.00323302		20	0.03785	0.03986	0.0345	0.0373371	0.00270777		20	0.04183	0.06393	0.03434	0.045116	0.0153844		20	0.0453	0.04055	0.04766	0.0444032	0.00362133
26	0.03764	0.0403	0.03719	0.0383525	0.00168078		26	0.05028	0.05321	0.04641	0.0498885	0.00341081		26	0.04977	0.06543	0.03882	0.050188	0.0133743		26	0.04882	0.04078	0.04285	0.0440215	0.00417467

## Sheet: Panel F (-59)
	Unmodified							K56Q							K77/79ac							K115/122ac
Concentration (nM)	Gel 1	Gel 2	Gel 3	Mean	Standard Deviation		Concentration (nM)	Gel 1	Gel 2	Gel 3	Mean	Standard Deviation		Concentration (nM)	Gel 1	Gel 2	Gel 3	Mean	Standard Deviation		Concentration (nM)	Gel 1	Gel 2	Gel 3	Mean	Standard Deviation
0	0	0	0	0	0		0	0	0	0	0	0		0	0	0	0	0	0		0		0	0	0	0
7	0.01898	0.01341	0.0164	0.0161011	0.00278751		7	0.01709	0.00631	0.0121	0.0109275	0.00539495		7	0.03021	0.03079	0.02551	0.0287358	0.00289554		7	0.01069	0.02141	0	0.0107	0.010705
13	0.01614	0.00331	0.014	0.00907723	0.00687343		13	0.04507	0.00981	0.00914	0.0159282	0.0205535		13	0.04931	0.03875	0.04084	0.0427331	0.005592		13	0.02684	0.01415	0.02832	0.0220738	0.00778905
20	0.02064	0.00223	0.0126	0.00833928	0.00922954		20	0.04342	0.0065	0.02567	0.0193498	0.0184646		20	0.05672	0.03434	0.03953	0.0425423	0.0117139		20	0.01621	0.0192	0.01302	0.0159428	0.00309054
26	0.03372	0.00454	0.009	0.0111274	0.0157186		26	0.0534	0.035	0.03487	0.0402427	0.010661		26	0.05463	0.03859	0.04977	0.0471655	0.0082249		26	0.00444	0.01674	0.00408	0.00671841	0.00720758
